# Supplementary material for: Punctuated Loci on Chromosome IV Determine Natural Variation in Orsay Virus Susceptibility of Caenorhabditis elegans Strains Bristol N2 and Hawaiian CB4856
Source: J Virol. 2021 May 24;95(12):e02430-20. doi: 10.1128/JVI.02430-20 (PMC8315983; doi:10.1128/JVI.02430-20)
Supplement: Supplementary file 1 [file jvi.02430-20-s0002.xlsx]

## Sheet: Table_S1_Description
Supplementary Table S1 Strains used in this study – Strain names, introgressions, previously used strain names (in other publications), strain type, genotype and previous publications mentioning the strains are given.

## Sheet: Table_S1_Strains_used
Strain	Strain_alternative_name	Strain_type	Chromosome	Genotype	Position_start	Position_end	Paper
CB4856		WT	I	CB4856	1	15072434	Thompson_2015_Genetics; this_paper
CB4856		WT	II	CB4856	1	15279421	Thompson_2015_Genetics; this_paper
CB4856		WT	III	CB4856	1	13783801	Thompson_2015_Genetics; this_paper
CB4856		WT	IV	CB4856	1	17493829	Thompson_2015_Genetics; this_paper
CB4856		WT	V	CB4856	1	20924180	Thompson_2015_Genetics; this_paper
CB4856		WT	X	CB4856	1	17718942	Thompson_2015_Genetics; this_paper
CB4856		WT	MtDNA	CB4856	1	13794	this_paper
WN245	ewir045	IL_N2	I	N2	1	15072434	Thompson_2015_Genetics
WN245	ewir045	IL_N2	II	N2	1	15279421	Thompson_2015_Genetics
WN245	ewir045	IL_N2	III	N2	1	13783801	Thompson_2015_Genetics
WN245	ewir045	IL_N2	IV	N2	1	168000	Thompson_2015_Genetics
WN245	ewir045	IL_N2	IV	CB4856	168001	2272000	Thompson_2015_Genetics
WN245	ewir045	IL_N2	IV	N2	2272001	17493829	Thompson_2015_Genetics
WN245	ewir045	IL_N2	V	N2	1	20924180	Thompson_2015_Genetics
WN245	ewir045	IL_N2	X	N2	1	17718942	Thompson_2015_Genetics
WN245	ewir045	IL_N2	MtDNA	N2	1	13794	Doroszuk_2009_NAR; Doroszuk_unpublished
WN246	ewir046	IL_N2	I	N2	1	15072434	Thompson_2015_Genetics
WN246	ewir046	IL_N2	II	N2	1	15279421	Thompson_2015_Genetics
WN246	ewir046	IL_N2	III	N2	1	13783801	Thompson_2015_Genetics
WN246	ewir046	IL_N2	IV	N2	1	524000	Thompson_2015_Genetics
WN246	ewir046	IL_N2	IV	CB4856	524001	2740000	Thompson_2015_Genetics
WN246	ewir046	IL_N2	IV	N2	2740001	17493829	Thompson_2015_Genetics
WN246	ewir046	IL_N2	V	N2	1	20924180	Thompson_2015_Genetics
WN246	ewir046	IL_N2	X	N2	1	17718942	Thompson_2015_Genetics
WN246	ewir046	IL_N2	MtDNA	N2	1	13794	Doroszuk_2009_NAR; Doroszuk_unpublished
WN247	ewir047	IL_N2	I	N2	1	15072434	this_paper
WN247	ewir047	IL_N2	II	N2	1	15279421	this_paper
WN247	ewir047	IL_N2	III	N2	1	13783801	this_paper
WN247	ewir047	IL_N2	IV	CB4856	1	3476000	this_paper
WN247	ewir047	IL_N2	IV	N2	3476001	17493829	this_paper
WN247	ewir047	IL_N2	V	N2	1	20924180	this_paper
WN247	ewir047	IL_N2	X	N2	1	17718942	this_paper
WN247	ewir047	IL_N2	MtDNA	N2	1	13794	this_paper
WN248	ewir048	IL_N2	I	N2	1	15072434	Thompson_2015_Genetics
WN248	ewir048	IL_N2	II	N2	1	15279421	Thompson_2015_Genetics
WN248	ewir048	IL_N2	III	N2	1	13783801	Thompson_2015_Genetics
WN248	ewir048	IL_N2	IV	N2	1	1164000	Thompson_2015_Genetics
WN248	ewir048	IL_N2	IV	CB4856	1164001	3485000	Thompson_2015_Genetics
WN248	ewir048	IL_N2	IV	N2	3485001	17493829	Thompson_2015_Genetics
WN248	ewir048	IL_N2	V	N2	1	20924180	Thompson_2015_Genetics
WN248	ewir048	IL_N2	X	N2	1	17718942	Thompson_2015_Genetics
WN248	ewir048	IL_N2	MtDNA	N2	1	13794	Doroszuk_2009_NAR; Doroszuk_unpublished
WN249	ewir049	IL_N2	I	N2	1	15072434	this_paper
WN249	ewir049	IL_N2	II	N2	1	15279421	this_paper
WN249	ewir049	IL_N2	III	N2	1	13783801	this_paper
WN249	ewir049	IL_N2	IV	N2	1	2030000	this_paper
WN249	ewir049	IL_N2	IV	CB4856	2030001	3482000	this_paper
WN249	ewir049	IL_N2	IV	N2	3482001	17493829	this_paper
WN249	ewir049	IL_N2	V	N2	1	20924180	this_paper
WN249	ewir049	IL_N2	X	N2	1	17718942	this_paper
WN249	ewir049	IL_N2	MtDNA	N2	1	13794	this_paper
WN250	ewir050	IL_N2	I	N2	1	15072434	Thompson_2015_Genetics
WN250	ewir050	IL_N2	II	N2	1	15279421	Thompson_2015_Genetics
WN250	ewir050	IL_N2	III	N2	1	13783801	Thompson_2015_Genetics
WN250	ewir050	IL_N2	IV	N2	1	2272000	Thompson_2015_Genetics
WN250	ewir050	IL_N2	IV	CB4856	2272001	4403000	Thompson_2015_Genetics
WN250	ewir050	IL_N2	IV	N2	4403001	17493829	Thompson_2015_Genetics
WN250	ewir050	IL_N2	V	N2	1	20924180	Thompson_2015_Genetics
WN250	ewir050	IL_N2	X	N2	1	17718942	Thompson_2015_Genetics
WN250	ewir050	IL_N2	MtDNA	N2	1	13794	Doroszuk_2009_NAR; Doroszuk_unpublished
WN251	ewir051	IL_N2	I	N2	1	15072434	Thompson_2015_Genetics
WN251	ewir051	IL_N2	II	N2	1	15279421	Thompson_2015_Genetics
WN251	ewir051	IL_N2	III	N2	1	13783801	Thompson_2015_Genetics
WN251	ewir051	IL_N2	IV	N2	1	1418000	Thompson_2015_Genetics
WN251	ewir051	IL_N2	IV	CB4856	1418001	6458000	Thompson_2015_Genetics
WN251	ewir051	IL_N2	IV	N2	6458001	17493829	Thompson_2015_Genetics
WN251	ewir051	IL_N2	V	N2	1	20924180	Thompson_2015_Genetics
WN251	ewir051	IL_N2	X	N2	1	17718942	Thompson_2015_Genetics
WN251	ewir051	IL_N2	MtDNA	N2	1	13794	Doroszuk_2009_NAR; Doroszuk_unpublished
WN252	ewir052	IL_N2	I	N2	1	15072434	Thompson_2015_Genetics
WN252	ewir052	IL_N2	II	N2	1	15279421	Thompson_2015_Genetics
WN252	ewir052	IL_N2	III	N2	1	13783801	Thompson_2015_Genetics
WN252	ewir052	IL_N2	IV	N2	1	1418000	Thompson_2015_Genetics
WN252	ewir052	IL_N2	IV	CB4856	1418001	13347000	Thompson_2015_Genetics
WN252	ewir052	IL_N2	IV	N2	13347001	17493829	Thompson_2015_Genetics
WN252	ewir052	IL_N2	V	N2	1	20924180	Thompson_2015_Genetics
WN252	ewir052	IL_N2	X	N2	1	17718942	Thompson_2015_Genetics
WN252	ewir052	IL_N2	MtDNA	N2	1	13794	Doroszuk_2009_NAR; Doroszuk_unpublished
WN253	ewir053	IL_N2	I	N2	1	15072434	this_paper
WN253	ewir053	IL_N2	II	N2	1	15279421	this_paper
WN253	ewir053	IL_N2	III	N2	1	13783801	this_paper
WN253	ewir053	IL_N2	IV	N2	1	2489000	this_paper
WN253	ewir053	IL_N2	IV	CB4856	2489001	3228000	this_paper
WN253	ewir053	IL_N2	IV	N2	3228001	17493829	this_paper
WN253	ewir053	IL_N2	V	N2	1	20924180	this_paper
WN253	ewir053	IL_N2	X	N2	1	17718942	this_paper
WN253	ewir053	IL_N2	MtDNA	N2	1	13794	this_paper
WN254	ewir054	IL_N2	I	N2	1	15072434	Thompson_2015_Genetics
WN254	ewir054	IL_N2	II	N2	1	15279421	Thompson_2015_Genetics
WN254	ewir054	IL_N2	III	N2	1	13783801	Thompson_2015_Genetics
WN254	ewir054	IL_N2	IV	N2	1	9068000	Thompson_2015_Genetics
WN254	ewir054	IL_N2	IV	CB4856	9068001	13349000	Thompson_2015_Genetics
WN254	ewir054	IL_N2	IV	N2	13349001	17493829	Thompson_2015_Genetics
WN254	ewir054	IL_N2	V	N2	1	20924180	Thompson_2015_Genetics
WN254	ewir054	IL_N2	X	N2	1	17718942	Thompson_2015_Genetics
WN254	ewir054	IL_N2	MtDNA	N2	1	13794	Doroszuk_2009_NAR; Doroszuk_unpublished
WN255	ewir055	IL_N2	I	N2	1	15072434	Thompson_2015_Genetics
WN255	ewir055	IL_N2	II	N2	1	15279421	Thompson_2015_Genetics
WN255	ewir055	IL_N2	III	N2	1	13783801	Thompson_2015_Genetics
WN255	ewir055	IL_N2	IV	N2	1	9845000	Thompson_2015_Genetics
WN255	ewir055	IL_N2	IV	CB4856	9845001	13348000	Thompson_2015_Genetics
WN255	ewir055	IL_N2	IV	N2	13348001	17493829	Thompson_2015_Genetics
WN255	ewir055	IL_N2	V	N2	1	20924180	Thompson_2015_Genetics
WN255	ewir055	IL_N2	X	N2	1	17718942	Thompson_2015_Genetics
WN255	ewir055	IL_N2	MtDNA	N2	1	13794	Doroszuk_2009_NAR; Doroszuk_unpublished
WN258	ewir058	IL_N2	I	N2	1	15072434	Thompson_2015_Genetics
WN258	ewir058	IL_N2	II	N2	1	15279421	Thompson_2015_Genetics
WN258	ewir058	IL_N2	III	N2	1	13783801	Thompson_2015_Genetics
WN258	ewir058	IL_N2	IV	N2	1	10259000	Thompson_2015_Genetics
WN258	ewir058	IL_N2	IV	CB4856	10259001	16248000	Thompson_2015_Genetics
WN258	ewir058	IL_N2	IV	N2	16248001	17493829	Thompson_2015_Genetics
WN258	ewir058	IL_N2	V	N2	1	20924180	Thompson_2015_Genetics
WN258	ewir058	IL_N2	X	N2	1	17718942	Thompson_2015_Genetics
WN258	ewir058	IL_N2	MtDNA	N2	1	13794	Doroszuk_2009_NAR; Doroszuk_unpublished
WN259	ewir059	IL_N2	I	N2	1	15072434	this_paper
WN259	ewir059	IL_N2	II	N2	1	15279421	this_paper
WN259	ewir059	IL_N2	III	N2	1	13783801	this_paper
WN259	ewir059	IL_N2	IV	N2	1	12566000	this_paper
WN259	ewir059	IL_N2	IV	CB4856	12566001	13260000	this_paper
WN259	ewir059	IL_N2	IV	N2	13260001	17493829	this_paper
WN259	ewir059	IL_N2	V	N2	1	20924180	this_paper
WN259	ewir059	IL_N2	X	N2	1	17718942	this_paper
WN259	ewir059	IL_N2	MtDNA	N2	1	13794	this_paper
WN260	ewir060	IL_N2	I	N2	1	15072434	Thompson_2015_Genetics
WN260	ewir060	IL_N2	II	N2	1	15279421	Thompson_2015_Genetics
WN260	ewir060	IL_N2	III	N2	1	13783801	Thompson_2015_Genetics
WN260	ewir060	IL_N2	IV	N2	1	12683000	Thompson_2015_Genetics
WN260	ewir060	IL_N2	IV	CB4856	12683001	16599000	Thompson_2015_Genetics
WN260	ewir060	IL_N2	IV	N2	16599001	17493829	Thompson_2015_Genetics
WN260	ewir060	IL_N2	V	N2	1	20924180	Thompson_2015_Genetics
WN260	ewir060	IL_N2	X	N2	1	17718942	Thompson_2015_Genetics
WN260	ewir060	IL_N2	MtDNA	N2	1	13794	Doroszuk_2009_NAR; Doroszuk_unpublished
WN261	ewir061	IL_N2	I	N2	1	15072434	this_paper
WN261	ewir061	IL_N2	II	N2	1	15279421	this_paper
WN261	ewir061	IL_N2	III	N2	1	13783801	this_paper
WN261	ewir061	IL_N2	IV	N2	1	12936000	this_paper
WN261	ewir061	IL_N2	IV	CB4856	12936001	16118000	this_paper
WN261	ewir061	IL_N2	IV	N2	16118001	17493829	this_paper
WN261	ewir061	IL_N2	V	N2	1	20924180	this_paper
WN261	ewir061	IL_N2	X	N2	1	17718942	this_paper
WN261	ewir061	IL_N2	MtDNA	N2	1	13794	this_paper
WN262	ewir062	IL_N2	I	N2	1	15072434	this_paper
WN262	ewir062	IL_N2	II	N2	1	15279421	this_paper
WN262	ewir062	IL_N2	III	N2	1	13783801	this_paper
WN262	ewir062	IL_N2	IV	N2	1	13342000	this_paper
WN262	ewir062	IL_N2	IV	CB4856	13342001	17493829	this_paper
WN262	ewir062	IL_N2	V	N2	1	20924180	this_paper
WN262	ewir062	IL_N2	X	N2	1	17718942	this_paper
WN262	ewir062	IL_N2	MtDNA	CB4856	1	13794	this_paper
WN263	ewir063	IL_N2	I	N2	1	15072434	Doroszuk_2009_NAR
WN263	ewir063	IL_N2	II	N2	1	15279421	Doroszuk_2009_NAR
WN263	ewir063	IL_N2	III	N2	1	13783801	Doroszuk_2009_NAR
WN263	ewir063	IL_N2	IV	N2	1	14566567	Doroszuk_2009_NAR
WN263	ewir063	IL_N2	IV	CB4856	14872329	17493829	Doroszuk_2009_NAR
WN263	ewir063	IL_N2	V	N2	1	20924180	Doroszuk_2009_NAR
WN263	ewir063	IL_N2	X	N2	1	17718942	Doroszuk_2009_NAR
WN263	ewir063	IL_N2	MtDNA	CB4856	1	13794	Doroszuk_2009_NAR; Doroszuk_unpublished
N2		WT	I	N2	1	15072434	Thompson_2015_Genetics; this_paper
N2		WT	II	N2	1	15279421	Thompson_2015_Genetics; this_paper
N2		WT	III	N2	1	13783801	Thompson_2015_Genetics; this_paper
N2		WT	IV	N2	1	17493829	Thompson_2015_Genetics; this_paper
N2		WT	V	N2	1	20924180	Thompson_2015_Genetics; this_paper
N2		WT	X	N2	1	17718942	Thompson_2015_Genetics; this_paper
N2		WT	MtDNA	N2	1	13794	this_paper
WN071		RIL	I	N2	1	2770000	Thompson_2015_Genetics; this_paper
WN071		RIL	I	CB4856	2770001	15072434	Thompson_2015_Genetics; this_paper
WN071		RIL	II	CB4856	1	15279421	Thompson_2015_Genetics; this_paper
WN071		RIL	III	N2	1	13783801	Thompson_2015_Genetics; this_paper
WN071		RIL	IV	N2	1	15562000	Thompson_2015_Genetics; this_paper
WN071		RIL	IV	CB4856	15562001	17493829	Thompson_2015_Genetics; this_paper
WN071		RIL	V	N2	1	3073000	Thompson_2015_Genetics; this_paper
WN071		RIL	V	CB4856	3073001	19131000	Thompson_2015_Genetics; this_paper
WN071		RIL	V	N2	19131001	20924180	Thompson_2015_Genetics; this_paper
WN071		RIL	X	CB4856	1	13944000	Thompson_2015_Genetics; this_paper
WN071		RIL	X	N2	13944001	17718942	Thompson_2015_Genetics; this_paper
WN071		RIL	MtDNA	CB4856	1	13794	this_paper
WN110		RIL	I	N2	1	2884000	Thompson_2015_Genetics; this_paper
WN110		RIL	I	CB4856	2884001	15072434	Thompson_2015_Genetics; this_paper
WN110		RIL	II	CB4856	1	12306000	Thompson_2015_Genetics; this_paper
WN110		RIL	II	N2	12306001	15279421	Thompson_2015_Genetics; this_paper
WN110		RIL	III	N2	1	13783801	Thompson_2015_Genetics; this_paper
WN110		RIL	IV	N2	1	13179000	Thompson_2015_Genetics; this_paper
WN110		RIL	IV	CB4856	13179001	17493829	Thompson_2015_Genetics; this_paper
WN110		RIL	V	CB4856	1	19112000	Thompson_2015_Genetics; this_paper
WN110		RIL	V	N2	19112001	20924180	Thompson_2015_Genetics; this_paper
WN110		RIL	X	CB4856	1	17718942	Thompson_2015_Genetics; this_paper
WN110		RIL	MtDNA	N2	1	13794	this_paper
WN340	cbn074	IL_CB4856	I	CB4856	1	15072434	this_paper
WN340	cbn074	IL_CB4856	II	CB4856	1	15279421	this_paper
WN340	cbn074	IL_CB4856	III	CB4856	1	13783801	this_paper
WN340	cbn074	IL_CB4856	IV	N2	1	2387000	this_paper
WN340	cbn074	IL_CB4856	IV	CB4856	2387001	17493829	this_paper
WN340	cbn074	IL_CB4856	V	CB4856	1	20924180	this_paper
WN340	cbn074	IL_CB4856	X	CB4856	1	17718942	this_paper
WN340	cbn074	IL_CB4856	MtDNA	CB4856	1	13794	this_paper
WN343	cbn089	IL_CB4856	I	CB4856	1	15072434	this_paper
WN343	cbn089	IL_CB4856	II	CB4856	1	15279421	this_paper
WN343	cbn089	IL_CB4856	III	CB4856	1	13783801	this_paper
WN343	cbn089	IL_CB4856	IV	N2	1	12774000	this_paper
WN343	cbn089	IL_CB4856	IV	CB4856	12774001	17493829	this_paper
WN343	cbn089	IL_CB4856	V	CB4856	1	20924180	this_paper
WN343	cbn089	IL_CB4856	X	CB4856	1	17718942	this_paper
WN343	cbn089	IL_CB4856	MtDNA	CB4856	1	13794	this_paper
WN345	cbn079	IL_CB4856	I	CB4856	1	15072434	this_paper
WN345	cbn079	IL_CB4856	II	CB4856	1	15279421	this_paper
WN345	cbn079	IL_CB4856	III	CB4856	1	13783801	this_paper
WN345	cbn079	IL_CB4856	IV	N2	1	13204000	this_paper
WN345	cbn079	IL_CB4856	IV	CB4856	13204001	17493829	this_paper
WN345	cbn079	IL_CB4856	V	CB4856	1	20924180	this_paper
WN345	cbn079	IL_CB4856	X	CB4856	1	17718942	this_paper
WN345	cbn079	IL_CB4856	MtDNA	CB4856	1	13794	this_paper
WN346	cbn088	IL_CB4856	I	CB4856	1	15072434	this_paper
WN346	cbn088	IL_CB4856	II	CB4856	1	15279421	this_paper
WN346	cbn088	IL_CB4856	III	CB4856	1	13783801	this_paper
WN346	cbn088	IL_CB4856	IV	CB4856	1	1763000	this_paper
WN346	cbn088	IL_CB4856	IV	N2	1763001	3013000	this_paper
WN346	cbn088	IL_CB4856	IV	CB4856	3013001	17493829	this_paper
WN346	cbn088	IL_CB4856	V	CB4856	1	20924180	this_paper
WN346	cbn088	IL_CB4856	X	CB4856	1	17718942	this_paper
WN346	cbn088	IL_CB4856	MtDNA	CB4856	1	13794	this_paper
WN348	cbn082	IL_CB4856	I	CB4856	1	15072434	this_paper
WN348	cbn082	IL_CB4856	II	CB4856	1	15279421	this_paper
WN348	cbn082	IL_CB4856	III	CB4856	1	13783801	this_paper
WN348	cbn082	IL_CB4856	IV	CB4856	1	1900000	this_paper
WN348	cbn082	IL_CB4856	IV	N2	1900001	3705000	this_paper
WN348	cbn082	IL_CB4856	IV	CB4856	3705001	17493829	this_paper
WN348	cbn082	IL_CB4856	V	CB4856	1	20924180	this_paper
WN348	cbn082	IL_CB4856	X	CB4856	1	17718942	this_paper
WN348	cbn082	IL_CB4856	MtDNA	CB4856	1	13794	this_paper
WN350	cbn086	IL_CB4856	I	CB4856	1	15072434	this_paper
WN350	cbn086	IL_CB4856	II	CB4856	1	15279421	this_paper
WN350	cbn086	IL_CB4856	III	CB4856	1	13783801	this_paper
WN350	cbn086	IL_CB4856	IV	CB4856	1	2355000	this_paper
WN350	cbn086	IL_CB4856	IV	N2	2355001	3694000	this_paper
WN350	cbn086	IL_CB4856	IV	CB4856	3694001	17493829	this_paper
WN350	cbn086	IL_CB4856	V	CB4856	1	20924180	this_paper
WN350	cbn086	IL_CB4856	X	CB4856	1	17718942	this_paper
WN350	cbn086	IL_CB4856	MtDNA	CB4856	1	13794	this_paper
WN351	cbn093	IL_CB4856	I	CB4856	1	15072434	this_paper
WN351	cbn093	IL_CB4856	II	CB4856	1	15279421	this_paper
WN351	cbn093	IL_CB4856	III	CB4856	1	13783801	this_paper
WN351	cbn093	IL_CB4856	IV	CB4856	1	3378000	this_paper
WN351	cbn093	IL_CB4856	IV	N2	3378001	12831000	this_paper
WN351	cbn093	IL_CB4856	IV	CB4856	12831001	17493829	this_paper
WN351	cbn093	IL_CB4856	V	CB4856	1	20924180	this_paper
WN351	cbn093	IL_CB4856	X	CB4856	1	17718942	this_paper
WN351	cbn093	IL_CB4856	MtDNA	CB4856	1	13794	this_paper
WN352	cbn094	IL_CB4856	I	CB4856	1	15072434	this_paper
WN352	cbn094	IL_CB4856	II	CB4856	1	15279421	this_paper
WN352	cbn094	IL_CB4856	III	CB4856	1	13783801	this_paper
WN352	cbn094	IL_CB4856	IV	CB4856	1	6708000	this_paper
WN352	cbn094	IL_CB4856	IV	N2	6708001	12811000	this_paper
WN352	cbn094	IL_CB4856	IV	CB4856	12811001	17493829	this_paper
WN352	cbn094	IL_CB4856	V	CB4856	1	20924180	this_paper
WN352	cbn094	IL_CB4856	X	CB4856	1	17718942	this_paper
WN352	cbn094	IL_CB4856	MtDNA	CB4856	1	13794	this_paper
WN353	cbn099	IL_CB4856	I	CB4856	1	15072434	this_paper
WN353	cbn099	IL_CB4856	II	CB4856	1	15279421	this_paper
WN353	cbn099	IL_CB4856	III	CB4856	1	13783801	this_paper
WN353	cbn099	IL_CB4856	IV	CB4856	1	9235000	this_paper
WN353	cbn099	IL_CB4856	IV	N2	9235001	13156000	this_paper
WN353	cbn099	IL_CB4856	IV	CB4856	13156001	17493829	this_paper
WN353	cbn099	IL_CB4856	V	CB4856	1	20924180	this_paper
WN353	cbn099	IL_CB4856	X	CB4856	1	17718942	this_paper
WN353	cbn099	IL_CB4856	MtDNA	CB4856	1	13794	this_paper
WN354	cbn101	IL_CB4856	I	CB4856	1	15072434	this_paper
WN354	cbn101	IL_CB4856	II	CB4856	1	15279421	this_paper
WN354	cbn101	IL_CB4856	III	CB4856	1	13783801	this_paper
WN354	cbn101	IL_CB4856	IV	CB4856	1	12382000	this_paper
WN354	cbn101	IL_CB4856	IV	N2	12382001	15517000	this_paper
WN354	cbn101	IL_CB4856	IV	CB4856	15517001	17493829	this_paper
WN354	cbn101	IL_CB4856	V	CB4856	1	20924180	this_paper
WN354	cbn101	IL_CB4856	X	CB4856	1	17718942	this_paper
WN354	cbn101	IL_CB4856	MtDNA	CB4856	1	13794	this_paper
WN009	E49	RIL	I	N2	1	15072434	Li_2006_PlosGenetics
WN009	E49	RIL	II	N2	1	15279421	Li_2006_PlosGenetics
WN009	E49	RIL	III	CB4856	1	2770007	Li_2006_PlosGenetics
WN009	E49	RIL	III	N2	2770008	11920099	Li_2006_PlosGenetics
WN009	E49	RIL	III	CB4856	11920100	13050100	Li_2006_PlosGenetics
WN009	E49	RIL	III	N2	13050101	13783801	Li_2006_PlosGenetics
WN009	E49	RIL	IV	CB4856	1	17493829	Li_2006_PlosGenetics
WN009	E49	RIL	V	CB4856	1	10140024	Li_2006_PlosGenetics
WN009	E49	RIL	V	N2	10140025	20924180	Li_2006_PlosGenetics
WN009	E49	RIL	X	N2	1	2010005	Li_2006_PlosGenetics
WN009	E49	RIL	X	CB4856	2010006	17718942	Li_2006_PlosGenetics
WN009	E49	RIL	MtDNA	N2	1	13794	Gutteling_unpublished
WN013	F1	RIL	I	CB4856	1	1949997	Thompson_2015_Genetics
WN013	F1	RIL	I	N2	1949998	15072434	Thompson_2015_Genetics
WN013	F1	RIL	II	CB4856	1	11990063	Thompson_2015_Genetics
WN013	F1	RIL	II	N2	11990064	15279421	Thompson_2015_Genetics
WN013	F1	RIL	III	N2	1	4310026	Thompson_2015_Genetics
WN013	F1	RIL	III	CB4856	4310027	11270098	Thompson_2015_Genetics
WN013	F1	RIL	III	N2	11270099	13783801	Thompson_2015_Genetics
WN013	F1	RIL	IV	N2	1	12520021	Thompson_2015_Genetics
WN013	F1	RIL	IV	CB4856	12520022	17493829	Thompson_2015_Genetics
WN013	F1	RIL	V	CB4856	1	20924180	Thompson_2015_Genetics
WN013	F1	RIL	X	N2	1	1720004	Thompson_2015_Genetics
WN013	F1	RIL	X	CB4856	1720005	17718942	Thompson_2015_Genetics
WN013	F1	RIL	MtDNA	N2	1	13794	Gutteling_unpublished
WN020	G25	RIL	I	CB4856	1	1749997	Thompson_2015_Genetics
WN020	G25	RIL	I	N2	1749998	2459997	Thompson_2015_Genetics
WN020	G25	RIL	I	CB4856	2459998	15072434	Thompson_2015_Genetics
WN020	G25	RIL	II	N2	1	5660017	Thompson_2015_Genetics
WN020	G25	RIL	II	CB4856	5660018	13380069	Thompson_2015_Genetics
WN020	G25	RIL	II	N2	13380070	15279421	Thompson_2015_Genetics
WN020	G25	RIL	III	CB4856	1	1000010	Thompson_2015_Genetics
WN020	G25	RIL	III	N2	1000011	1550007	Thompson_2015_Genetics
WN020	G25	RIL	III	CB4856	1550008	1970009	Thompson_2015_Genetics
WN020	G25	RIL	III	N2	1970010	13783801	Thompson_2015_Genetics
WN020	G25	RIL	IV	N2	1	17493829	Thompson_2015_Genetics
WN020	G25	RIL	V	CB4856	1	20924180	Thompson_2015_Genetics
WN020	G25	RIL	X	N2	1	17718942	Thompson_2015_Genetics
WN020	G25	RIL	MtDNA	N2	1	13794	Gutteling_unpublished
WN021	G33	RIL	I	N2	1	2839997	Thompson_2015_Genetics
WN021	G33	RIL	I	CB4856	2839998	15072434	Thompson_2015_Genetics
WN021	G33	RIL	II	CB4856	1	2539994	Thompson_2015_Genetics
WN021	G33	RIL	II	N2	2539995	15279421	Thompson_2015_Genetics
WN021	G33	RIL	III	CB4856	1	13783801	Thompson_2015_Genetics
WN021	G33	RIL	IV	CB4856	1	15440031	Thompson_2015_Genetics
WN021	G33	RIL	IV	N2	15440032	17493829	Thompson_2015_Genetics
WN021	G33	RIL	V	N2	1	15620018	Thompson_2015_Genetics
WN021	G33	RIL	V	CB4856	15620019	20924180	Thompson_2015_Genetics
WN021	G33	RIL	X	N2	1	17718942	Thompson_2015_Genetics
WN021	G33	RIL	MtDNA	N2	1	13794	Gutteling_unpublished
WN031	K73	RIL	I	N2	1	15072434	Thompson_2015_Genetics
WN031	K73	RIL	II	N2	1	15279421	Thompson_2015_Genetics
WN031	K73	RIL	III	N2	1	13783801	Thompson_2015_Genetics
WN031	K73	RIL	IV	N2	1	2219999	Thompson_2015_Genetics
WN031	K73	RIL	IV	CB4856	2220000	17493829	Thompson_2015_Genetics
WN031	K73	RIL	V	CB4856	1	18040027	Thompson_2015_Genetics
WN031	K73	RIL	V	N2	18040028	19170028	Thompson_2015_Genetics
WN031	K73	RIL	V	CB4856	19170029	20924180	Thompson_2015_Genetics
WN031	K73	RIL	X	CB4856	1	1620004	Thompson_2015_Genetics
WN031	K73	RIL	X	N2	1620005	17718942	Thompson_2015_Genetics
WN031	K73	RIL	MtDNA	CB4856	1	13794	Gutteling_unpublished
WN034	L33	RIL	I	N2	1	3649996	Thompson_2015_Genetics
WN034	L33	RIL	I	CB4856	3649997	14830010	Thompson_2015_Genetics
WN034	L33	RIL	I	N2	14830011	15072434	Thompson_2015_Genetics
WN034	L33	RIL	II	N2	1	15279421	Thompson_2015_Genetics
WN034	L33	RIL	III	CB4856	1	11930099	Thompson_2015_Genetics
WN034	L33	RIL	III	N2	11930100	13783801	Thompson_2015_Genetics
WN034	L33	RIL	IV	CB4856	1	17493829	Thompson_2015_Genetics
WN034	L33	RIL	V	N2	1	12020018	Thompson_2015_Genetics
WN034	L33	RIL	V	CB4856	12020019	17740025	Thompson_2015_Genetics
WN034	L33	RIL	V	N2	17740026	20924180	Thompson_2015_Genetics
WN034	L33	RIL	X	N2	1	10130058	Thompson_2015_Genetics
WN034	L33	RIL	X	CB4856	10130059	17718942	Thompson_2015_Genetics
WN034	L33	RIL	MtDNA	CB4856	1	13794	Gutteling_unpublished
WN036	M1	RIL	I	N2	1	15072434	Thompson_2015_Genetics
WN036	M1	RIL	II	CB4856	1	15279421	Thompson_2015_Genetics
WN036	M1	RIL	III	N2	1	1540007	Thompson_2015_Genetics
WN036	M1	RIL	III	CB4856	1540008	3890019	Thompson_2015_Genetics
WN036	M1	RIL	III	N2	3890020	13783801	Thompson_2015_Genetics
WN036	M1	RIL	IV	CB4856	1	17493829	Thompson_2015_Genetics
WN036	M1	RIL	V	N2	1	20924180	Thompson_2015_Genetics
WN036	M1	RIL	X	CB4856	1	14380069	Thompson_2015_Genetics
WN036	M1	RIL	X	N2	14380070	17718942	Thompson_2015_Genetics
WN036	M1	RIL	MtDNA	CB4856	1	13794	Gutteling_unpublished
WN037	M25	RIL	I	CB4856	1	1509997	Li_2006_PlosGenetics
WN037	M25	RIL	I	N2	1509998	2449997	Li_2006_PlosGenetics
WN037	M25	RIL	I	CB4856	2449998	3219997	Li_2006_PlosGenetics
WN037	M25	RIL	I	N2	3219998	15072434	Li_2006_PlosGenetics
WN037	M25	RIL	II	CB4856	1	3239996	Li_2006_PlosGenetics
WN037	M25	RIL	II	N2	3239997	15279421	Li_2006_PlosGenetics
WN037	M25	RIL	III	N2	1	11180098	Li_2006_PlosGenetics
WN037	M25	RIL	III	CB4856	11180099	13783801	Li_2006_PlosGenetics
WN037	M25	RIL	IV	N2	1	17493829	Li_2006_PlosGenetics
WN037	M25	RIL	V	CB4856	1	20924180	Li_2006_PlosGenetics
WN037	M25	RIL	X	CB4856	1	17718942	Li_2006_PlosGenetics
WN037	M25	RIL	MtDNA	CB4856	1	13794	Gutteling_unpublished
WN038	M29	RIL	I	CB4856	1	1129996	Thompson_2015_Genetics
WN038	M29	RIL	I	N2	1129997	3069997	Thompson_2015_Genetics
WN038	M29	RIL	I	CB4856	3069998	15072434	Thompson_2015_Genetics
WN038	M29	RIL	II	CB4856	1	2629994	Thompson_2015_Genetics
WN038	M29	RIL	II	N2	2629995	15279421	Thompson_2015_Genetics
WN038	M29	RIL	III	CB4856	1	13783801	Thompson_2015_Genetics
WN038	M29	RIL	IV	CB4856	1	2750001	Thompson_2015_Genetics
WN038	M29	RIL	IV	N2	2750002	14640027	Thompson_2015_Genetics
WN038	M29	RIL	IV	CB4856	14640028	17493829	Thompson_2015_Genetics
WN038	M29	RIL	V	CB4856	1	2950001	Thompson_2015_Genetics
WN038	M29	RIL	V	N2	2950002	9030021	Thompson_2015_Genetics
WN038	M29	RIL	V	CB4856	9030022	20924180	Thompson_2015_Genetics
WN038	M29	RIL	X	CB4856	1	17718942	Thompson_2015_Genetics
WN038	M29	RIL	MtDNA	CB4856	1	13794	Gutteling_unpublished
WN041	M50	RIL	I	N2	1	15072434	Thompson_2015_Genetics
WN041	M50	RIL	II	N2	1	12010063	Thompson_2015_Genetics
WN041	M50	RIL	II	CB4856	12010064	15279421	Thompson_2015_Genetics
WN041	M50	RIL	III	N2	1	11320098	Thompson_2015_Genetics
WN041	M50	RIL	III	CB4856	11320099	13783801	Thompson_2015_Genetics
WN041	M50	RIL	IV	CB4856	1	1159999	Thompson_2015_Genetics
WN041	M50	RIL	IV	N2	1160000	15070031	Thompson_2015_Genetics
WN041	M50	RIL	IV	CB4856	15070032	17493829	Thompson_2015_Genetics
WN041	M50	RIL	V	N2	1	14890014	Thompson_2015_Genetics
WN041	M50	RIL	V	CB4856	14890015	20924180	Thompson_2015_Genetics
WN041	M50	RIL	X	CB4856	1	8660051	Thompson_2015_Genetics
WN041	M50	RIL	X	N2	8660052	17718942	Thompson_2015_Genetics
WN041	M50	RIL	MtDNA	CB4856	1	13794	Gutteling_unpublished
WN046	N24	RIL	I	N2	1	6019997	Thompson_2015_Genetics
WN046	N24	RIL	I	CB4856	6019998	15072434	Thompson_2015_Genetics
WN046	N24	RIL	II	CB4856	1	15279421	Thompson_2015_Genetics
WN046	N24	RIL	III	N2	1	13783801	Thompson_2015_Genetics
WN046	N24	RIL	IV	N2	1	7930011	Thompson_2015_Genetics
WN046	N24	RIL	IV	CB4856	7930012	16120031	Thompson_2015_Genetics
WN046	N24	RIL	IV	N2	16120032	17493829	Thompson_2015_Genetics
WN046	N24	RIL	V	CB4856	1	2050000	Thompson_2015_Genetics
WN046	N24	RIL	V	N2	2050001	20924180	Thompson_2015_Genetics
WN046	N24	RIL	X	CB4856	1	15140069	Thompson_2015_Genetics
WN046	N24	RIL	X	N2	15140070	17718942	Thompson_2015_Genetics
WN046	N24	RIL	MtDNA	CB4856	1	13794	Gutteling_unpublished
WN048	W103	RIL	I	N2	1	15072434	Thompson_2015_Genetics
WN048	W103	RIL	II	N2	1	15279421	Thompson_2015_Genetics
WN048	W103	RIL	III	N2	1	13783801	Thompson_2015_Genetics
WN048	W103	RIL	IV	CB4856	1	1279999	Thompson_2015_Genetics
WN048	W103	RIL	IV	N2	1280000	17493829	Thompson_2015_Genetics
WN048	W103	RIL	V	CB4856	1	16430019	Thompson_2015_Genetics
WN048	W103	RIL	V	N2	16430020	20924180	Thompson_2015_Genetics
WN048	W103	RIL	X	CB4856	1	1650004	Thompson_2015_Genetics
WN048	W103	RIL	X	N2	1650005	12690071	Thompson_2015_Genetics
WN048	W103	RIL	X	CB4856	12690072	17718942	Thompson_2015_Genetics
WN048	W103	RIL	MtDNA	N2	1	13794	Gutteling_unpublished
WN049	W105	RIL	I	N2	1	11790008	Thompson_2015_Genetics
WN049	W105	RIL	I	CB4856	11790009	15072434	Thompson_2015_Genetics
WN049	W105	RIL	II	N2	1	15279421	Thompson_2015_Genetics
WN049	W105	RIL	III	N2	1	13783801	Thompson_2015_Genetics
WN049	W105	RIL	IV	CB4856	1	1079999	Thompson_2015_Genetics
WN049	W105	RIL	IV	N2	1080000	8830012	Thompson_2015_Genetics
WN049	W105	RIL	IV	CB4856	8830013	17493829	Thompson_2015_Genetics
WN049	W105	RIL	V	N2	1	2730001	Thompson_2015_Genetics
WN049	W105	RIL	V	CB4856	2730002	20924180	Thompson_2015_Genetics
WN049	W105	RIL	X	N2	1	15080069	Thompson_2015_Genetics
WN049	W105	RIL	X	CB4856	15080070	17718942	Thompson_2015_Genetics
WN049	W105	RIL	MtDNA	N2	1	13794	Gutteling_unpublished
WN054	W19	RIL	I	N2	1	11570008	Thompson_2015_Genetics
WN054	W19	RIL	I	CB4856	11570009	15072434	Thompson_2015_Genetics
WN054	W19	RIL	II	N2	1	15279421	Thompson_2015_Genetics
WN054	W19	RIL	III	N2	1	2700007	Thompson_2015_Genetics
WN054	W19	RIL	III	CB4856	2700008	13783801	Thompson_2015_Genetics
WN054	W19	RIL	IV	CB4856	1	4040005	Thompson_2015_Genetics
WN054	W19	RIL	IV	N2	4040006	17493829	Thompson_2015_Genetics
WN054	W19	RIL	V	CB4856	1	10590022	Thompson_2015_Genetics
WN054	W19	RIL	V	N2	10590023	14820014	Thompson_2015_Genetics
WN054	W19	RIL	V	CB4856	14820015	20924180	Thompson_2015_Genetics
WN054	W19	RIL	X	N2	1	17718942	Thompson_2015_Genetics
WN054	W19	RIL	MtDNA	N2	1	13794	Gutteling_unpublished
WN055	W39	RIL	I	N2	1	2449997	Li_2006_PlosGenetics
WN055	W39	RIL	I	CB4856	2449998	6009997	Li_2006_PlosGenetics
WN055	W39	RIL	I	N2	6009998	15072434	Li_2006_PlosGenetics
WN055	W39	RIL	II	CB4856	1	15279421	Li_2006_PlosGenetics
WN055	W39	RIL	III	N2	1	2770007	Li_2006_PlosGenetics
WN055	W39	RIL	III	CB4856	2770008	13783801	Li_2006_PlosGenetics
WN055	W39	RIL	IV	N2	1	1919999	Li_2006_PlosGenetics
WN055	W39	RIL	IV	CB4856	1920000	17493829	Li_2006_PlosGenetics
WN055	W39	RIL	V	CB4856	1	20924180	Li_2006_PlosGenetics
WN055	W39	RIL	X	N2	1	17718942	Li_2006_PlosGenetics
WN055	W39	RIL	MtDNA	N2	1	13794	Gutteling_unpublished
WN057	W45	RIL	I	CB4856	1	8000004	Thompson_2015_Genetics
WN057	W45	RIL	I	N2	8000005	15072434	Thompson_2015_Genetics
WN057	W45	RIL	II	CB4856	1	13890072	Thompson_2015_Genetics
WN057	W45	RIL	II	N2	13890073	15279421	Thompson_2015_Genetics
WN057	W45	RIL	III	CB4856	1	1990009	Thompson_2015_Genetics
WN057	W45	RIL	III	N2	1990010	13783801	Thompson_2015_Genetics
WN057	W45	RIL	IV	N2	1	3810004	Thompson_2015_Genetics
WN057	W45	RIL	IV	CB4856	3810005	17493829	Thompson_2015_Genetics
WN057	W45	RIL	V	N2	1	20924180	Thompson_2015_Genetics
WN057	W45	RIL	X	N2	1	9100055	Thompson_2015_Genetics
WN057	W45	RIL	X	CB4856	9100056	14240068	Thompson_2015_Genetics
WN057	W45	RIL	X	N2	14240069	15660067	Thompson_2015_Genetics
WN057	W45	RIL	X	CB4856	15660068	17718942	Thompson_2015_Genetics
WN057	W45	RIL	MtDNA	N2	1	13794	Gutteling_unpublished
WN058	W56	RIL	I	CB4856	1	1749997	Thompson_2015_Genetics
WN058	W56	RIL	I	N2	1749998	15072434	Thompson_2015_Genetics
WN058	W56	RIL	II	N2	1	2479994	Thompson_2015_Genetics
WN058	W56	RIL	II	CB4856	2479995	15279421	Thompson_2015_Genetics
WN058	W56	RIL	III	N2	1	5150038	Thompson_2015_Genetics
WN058	W56	RIL	III	CB4856	5150039	12690100	Thompson_2015_Genetics
WN058	W56	RIL	III	N2	12690101	13783801	Thompson_2015_Genetics
WN058	W56	RIL	IV	N2	1	999999	Thompson_2015_Genetics
WN058	W56	RIL	IV	CB4856	1e+06	17493829	Thompson_2015_Genetics
WN058	W56	RIL	V	N2	1	3450002	Thompson_2015_Genetics
WN058	W56	RIL	V	CB4856	3450003	13620011	Thompson_2015_Genetics
WN058	W56	RIL	V	N2	13620012	20924180	Thompson_2015_Genetics
WN058	W56	RIL	X	CB4856	1	10950065	Thompson_2015_Genetics
WN058	W56	RIL	X	N2	10950066	17718942	Thompson_2015_Genetics
WN058	W56	RIL	MtDNA	N2	1	13794	Gutteling_unpublished
WN072	Y21	RIL	I	CB4856	1	1049996	Thompson_2015_Genetics
WN072	Y21	RIL	I	N2	1049997	15072434	Thompson_2015_Genetics
WN072	Y21	RIL	II	CB4856	1	5410016	Thompson_2015_Genetics
WN072	Y21	RIL	II	N2	5410017	15279421	Thompson_2015_Genetics
WN072	Y21	RIL	III	N2	1	5470037	Thompson_2015_Genetics
WN072	Y21	RIL	III	CB4856	5470038	13783801	Thompson_2015_Genetics
WN072	Y21	RIL	IV	N2	1	2550001	Thompson_2015_Genetics
WN072	Y21	RIL	IV	CB4856	2550002	17493829	Thompson_2015_Genetics
WN072	Y21	RIL	V	CB4856	1	15060016	Thompson_2015_Genetics
WN072	Y21	RIL	V	N2	15060017	20924180	Thompson_2015_Genetics
WN072	Y21	RIL	X	N2	1	1250004	Thompson_2015_Genetics
WN072	Y21	RIL	X	CB4856	1250005	3030009	Thompson_2015_Genetics
WN072	Y21	RIL	X	N2	3030010	6010034	Thompson_2015_Genetics
WN072	Y21	RIL	X	CB4856	6010035	17718942	Thompson_2015_Genetics
WN072	Y21	RIL	MtDNA	CB4856	1	13794	Gutteling_unpublished
WN075	Y35	RIL	I	N2	1	15072434	Li_2006_PlosGenetics
WN075	Y35	RIL	II	N2	1	12200063	Li_2006_PlosGenetics
WN075	Y35	RIL	II	CB4856	12200064	13720069	Li_2006_PlosGenetics
WN075	Y35	RIL	II	N2	13720070	15279421	Li_2006_PlosGenetics
WN075	Y35	RIL	III	CB4856	1	2320010	Li_2006_PlosGenetics
WN075	Y35	RIL	III	N2	2320011	5140038	Li_2006_PlosGenetics
WN075	Y35	RIL	III	CB4856	5140039	13783801	Li_2006_PlosGenetics
WN075	Y35	RIL	IV	N2	1	1919999	Li_2006_PlosGenetics
WN075	Y35	RIL	IV	CB4856	1920000	17493829	Li_2006_PlosGenetics
WN075	Y35	RIL	V	CB4856	1	18030027	Li_2006_PlosGenetics
WN075	Y35	RIL	V	N2	18030028	20924180	Li_2006_PlosGenetics
WN075	Y35	RIL	X	CB4856	1	17718942	Li_2006_PlosGenetics
WN075	Y35	RIL	MtDNA	CB4856	1	13794	Gutteling_unpublished
WN076	Y4	RIL	I	N2	1	13880011	Thompson_2015_Genetics
WN076	Y4	RIL	I	CB4856	13880012	15072434	Thompson_2015_Genetics
WN076	Y4	RIL	II	N2	1	15279421	Thompson_2015_Genetics
WN076	Y4	RIL	III	CB4856	1	13783801	Thompson_2015_Genetics
WN076	Y4	RIL	IV	CB4856	1	13330023	Thompson_2015_Genetics
WN076	Y4	RIL	IV	N2	13330024	17493829	Thompson_2015_Genetics
WN076	Y4	RIL	V	N2	1	7180018	Thompson_2015_Genetics
WN076	Y4	RIL	V	CB4856	7180019	20924180	Thompson_2015_Genetics
WN076	Y4	RIL	X	N2	1	6900039	Thompson_2015_Genetics
WN076	Y4	RIL	X	CB4856	6900040	17718942	Thompson_2015_Genetics
WN076	Y4	RIL	MtDNA	CB4856	1	13794	Gutteling_unpublished
WN098		RIL	I	CB4856	1	2289997	Thompson_2015_Genetics
WN098		RIL	I	N2	2289998	15072434	Thompson_2015_Genetics
WN098		RIL	II	CB4856	1	3289995	Thompson_2015_Genetics
WN098		RIL	II	N2	3289996	13040069	Thompson_2015_Genetics
WN098		RIL	II	CB4856	13040070	14360075	Thompson_2015_Genetics
WN098		RIL	II	N2	14360076	15279421	Thompson_2015_Genetics
WN098		RIL	III	N2	1	8570080	Thompson_2015_Genetics
WN098		RIL	III	CB4856	8570081	13783801	Thompson_2015_Genetics
WN098		RIL	IV	CB4856	1	2410000	Thompson_2015_Genetics
WN098		RIL	IV	N2	2410001	17493829	Thompson_2015_Genetics
WN098		RIL	V	CB4856	1	20924180	Thompson_2015_Genetics
WN098		RIL	X	CB4856	1	15450068	Thompson_2015_Genetics
WN098		RIL	X	N2	15450069	17718942	Thompson_2015_Genetics
WN098		RIL	MtDNA		1	13794
WN105		RIL	I	CB4856	1	15072434	Thompson_2015_Genetics
WN105		RIL	II	CB4856	1	15279421	Thompson_2015_Genetics
WN105		RIL	III	CB4856	1	2780007	Thompson_2015_Genetics
WN105		RIL	III	N2	2780008	11820099	Thompson_2015_Genetics
WN105		RIL	III	CB4856	11820100	13783801	Thompson_2015_Genetics
WN105		RIL	IV	CB4856	1	9530016	Thompson_2015_Genetics
WN105		RIL	IV	N2	9530017	17493829	Thompson_2015_Genetics
WN105		RIL	V	N2	1	20924180	Thompson_2015_Genetics
WN105		RIL	X	CB4856	1	4150023	Thompson_2015_Genetics
WN105		RIL	X	N2	4150024	17718942	Thompson_2015_Genetics
WN105		RIL	MtDNA		1	13794
WN106		RIL	I	CB4856	1	2279997	Rodriguez_2012_Experimental_Gerontology
WN106		RIL	I	N2	2279998	15072434	Rodriguez_2012_Experimental_Gerontology
WN106		RIL	II	N2	1	11000058	Rodriguez_2012_Experimental_Gerontology
WN106		RIL	II	CB4856	11000059	15279421	Rodriguez_2012_Experimental_Gerontology
WN106		RIL	III	CB4856	1	11180098	Rodriguez_2012_Experimental_Gerontology
WN106		RIL	III	N2	11180099	13783801	Rodriguez_2012_Experimental_Gerontology
WN106		RIL	IV	CB4856	1	17493829	Rodriguez_2012_Experimental_Gerontology
WN106		RIL	V	CB4856	1	20924180	Rodriguez_2012_Experimental_Gerontology
WN106		RIL	X	CB4856	1	5730034	Rodriguez_2012_Experimental_Gerontology
WN106		RIL	X	N2	5730035	15650067	Rodriguez_2012_Experimental_Gerontology
WN106		RIL	X	CB4856	15650068	17718942	Rodriguez_2012_Experimental_Gerontology
WN106		RIL	MtDNA		1	13794
WN107		RIL	I	N2	1	3029997	Thompson_2015_Genetics
WN107		RIL	I	CB4856	3029998	10520010	Thompson_2015_Genetics
WN107		RIL	I	N2	10520011	15072434	Thompson_2015_Genetics
WN107		RIL	II	N2	1	3249995	Thompson_2015_Genetics
WN107		RIL	II	CB4856	3249996	15279421	Thompson_2015_Genetics
WN107		RIL	III	CB4856	1	12710100	Thompson_2015_Genetics
WN107		RIL	III	N2	12710101	13783801	Thompson_2015_Genetics
WN107		RIL	IV	CB4856	1	17493829	Thompson_2015_Genetics
WN107		RIL	V	CB4856	1	8180019	Thompson_2015_Genetics
WN107		RIL	V	N2	8180020	20924180	Thompson_2015_Genetics
WN107		RIL	X	N2	1	4890029	Thompson_2015_Genetics
WN107		RIL	X	CB4856	4890030	17718942	Thompson_2015_Genetics
WN107		RIL	MtDNA		1	13794
WN109		RIL	I	CB4856	1	1589997	Thompson_2015_Genetics
WN109		RIL	I	N2	1589998	2609997	Thompson_2015_Genetics
WN109		RIL	I	CB4856	2609998	11980008	Thompson_2015_Genetics
WN109		RIL	I	N2	11980009	15072434	Thompson_2015_Genetics
WN109		RIL	II	N2	1	12120063	Thompson_2015_Genetics
WN109		RIL	II	CB4856	12120064	15279421	Thompson_2015_Genetics
WN109		RIL	III	CB4856	1	3300008	Thompson_2015_Genetics
WN109		RIL	III	N2	3300009	13783801	Thompson_2015_Genetics
WN109		RIL	IV	CB4856	1	17493829	Thompson_2015_Genetics
WN109		RIL	V	CB4856	1	20924180	Thompson_2015_Genetics
WN109		RIL	X	CB4856	1	17718942	Thompson_2015_Genetics
WN109		RIL	MtDNA		1	13794
WN112		RIL	I	CB4856	1	2279997	Rodriguez_2012_Experimental_Gerontology
WN112		RIL	I	N2	2279998	15072434	Rodriguez_2012_Experimental_Gerontology
WN112		RIL	II	N2	1	12200063	Rodriguez_2012_Experimental_Gerontology
WN112		RIL	II	CB4856	12200064	15279421	Rodriguez_2012_Experimental_Gerontology
WN112		RIL	III	CB4856	1	13783801	Rodriguez_2012_Experimental_Gerontology
WN112		RIL	IV	N2	1	769999	Rodriguez_2012_Experimental_Gerontology
WN112		RIL	IV	CB4856	770000	13290023	Rodriguez_2012_Experimental_Gerontology
WN112		RIL	IV	N2	13290024	17493829	Rodriguez_2012_Experimental_Gerontology
WN112		RIL	V	CB4856	1	3440002	Rodriguez_2012_Experimental_Gerontology
WN112		RIL	V	N2	3440003	13610011	Rodriguez_2012_Experimental_Gerontology
WN112		RIL	V	CB4856	13610012	14640014	Rodriguez_2012_Experimental_Gerontology
WN112		RIL	V	N2	14640015	20924180	Rodriguez_2012_Experimental_Gerontology
WN112		RIL	X	N2	1	14380069	Rodriguez_2012_Experimental_Gerontology
WN112		RIL	X	CB4856	14380070	17718942	Rodriguez_2012_Experimental_Gerontology
WN112		RIL	MtDNA		1	13794
WN113		RIL	I	N2	1	3229997	Thompson_2015_Genetics
WN113		RIL	I	CB4856	3229998	15072434	Thompson_2015_Genetics
WN113		RIL	II	N2	1	13910073	Thompson_2015_Genetics
WN113		RIL	II	CB4856	13910074	15279421	Thompson_2015_Genetics
WN113		RIL	III	N2	1	10960098	Thompson_2015_Genetics
WN113		RIL	III	CB4856	10960099	13783801	Thompson_2015_Genetics
WN113		RIL	IV	N2	1	17493829	Thompson_2015_Genetics
WN113		RIL	V	CB4856	1	20924180	Thompson_2015_Genetics
WN113		RIL	X	N2	1	10350059	Thompson_2015_Genetics
WN113		RIL	X	CB4856	10350060	13960068	Thompson_2015_Genetics
WN113		RIL	X	N2	13960069	17718942	Thompson_2015_Genetics
WN113		RIL	MtDNA		1	13794
WN116		RIL	I	N2	1	15072434	Thompson_2015_Genetics
WN116		RIL	II	N2	1	4570002	Thompson_2015_Genetics
WN116		RIL	II	CB4856	4570003	15279421	Thompson_2015_Genetics
WN116		RIL	III	N2	1	8730080	Thompson_2015_Genetics
WN116		RIL	III	CB4856	8730081	13783801	Thompson_2015_Genetics
WN116		RIL	IV	CB4856	1	2199999	Thompson_2015_Genetics
WN116		RIL	IV	N2	2200000	17493829	Thompson_2015_Genetics
WN116		RIL	V	N2	1	18900028	Thompson_2015_Genetics
WN116		RIL	V	CB4856	18900029	19680029	Thompson_2015_Genetics
WN116		RIL	V	N2	19680030	20924180	Thompson_2015_Genetics
WN116		RIL	X	N2	1	17718942	Thompson_2015_Genetics
WN116		RIL	MtDNA		1	13794
WN124		RIL	I	N2	1	2869997	Thompson_2015_Genetics
WN124		RIL	I	CB4856	2869998	15072434	Thompson_2015_Genetics
WN124		RIL	II	CB4856	1	699992	Thompson_2015_Genetics
WN124		RIL	II	N2	699993	3889997	Thompson_2015_Genetics
WN124		RIL	II	CB4856	3889998	12590064	Thompson_2015_Genetics
WN124		RIL	II	N2	12590065	15279421	Thompson_2015_Genetics
WN124		RIL	III	CB4856	1	3900019	Thompson_2015_Genetics
WN124		RIL	III	N2	3900020	13783801	Thompson_2015_Genetics
WN124		RIL	IV	CB4856	1	989999	Thompson_2015_Genetics
WN124		RIL	IV	N2	990000	1969999	Thompson_2015_Genetics
WN124		RIL	IV	CB4856	1970000	17493829	Thompson_2015_Genetics
WN124		RIL	V	N2	1	17970025	Thompson_2015_Genetics
WN124		RIL	V	CB4856	17970026	20924180	Thompson_2015_Genetics
WN124		RIL	X	N2	1	14500069	Thompson_2015_Genetics
WN124		RIL	X	CB4856	14500070	17718942	Thompson_2015_Genetics
WN124		RIL	MtDNA		1	13794
WN128		RIL	I	N2	1	1519997	Thompson_2015_Genetics
WN128		RIL	I	CB4856	1519998	2179997	Thompson_2015_Genetics
WN128		RIL	I	N2	2179998	2479997	Thompson_2015_Genetics
WN128		RIL	I	CB4856	2479998	15072434	Thompson_2015_Genetics
WN128		RIL	II	CB4856	1	15279421	Thompson_2015_Genetics
WN128		RIL	III	CB4856	1	13783801	Thompson_2015_Genetics
WN128		RIL	IV	N2	1	999999	Thompson_2015_Genetics
WN128		RIL	IV	CB4856	1e+06	17493829	Thompson_2015_Genetics
WN128		RIL	V	CB4856	1	11800018	Thompson_2015_Genetics
WN128		RIL	V	N2	11800019	20924180	Thompson_2015_Genetics
WN128		RIL	X	N2	1	17718942	Thompson_2015_Genetics
WN128		RIL	MtDNA		1	13794
WN129		RIL	I	N2	1	15072434	Thompson_2015_Genetics
WN129		RIL	II	N2	1	11010058	Thompson_2015_Genetics
WN129		RIL	II	CB4856	11010059	11940062	Thompson_2015_Genetics
WN129		RIL	II	N2	11940063	15279421	Thompson_2015_Genetics
WN129		RIL	III	CB4856	1	13783801	Thompson_2015_Genetics
WN129		RIL	IV	CB4856	1	13300023	Thompson_2015_Genetics
WN129		RIL	IV	N2	13300024	17493829	Thompson_2015_Genetics
WN129		RIL	V	CB4856	1	3910014	Thompson_2015_Genetics
WN129		RIL	V	N2	3910015	20924180	Thompson_2015_Genetics
WN129		RIL	X	CB4856	1	17718942	Thompson_2015_Genetics
WN129		RIL	MtDNA		1	13794
WN134		RIL	I	CB4856	1	1149996	Thompson_2015_Genetics
WN134		RIL	I	N2	1149997	3019997	Thompson_2015_Genetics
WN134		RIL	I	CB4856	3019998	15072434	Thompson_2015_Genetics
WN134		RIL	II	N2	1	15279421	Thompson_2015_Genetics
WN134		RIL	III	CB4856	1	13783801	Thompson_2015_Genetics
WN134		RIL	IV	CB4856	1	17493829	Thompson_2015_Genetics
WN134		RIL	V	CB4856	1	14300014	Thompson_2015_Genetics
WN134		RIL	V	N2	14300015	20924180	Thompson_2015_Genetics
WN134		RIL	X	N2	1	4790029	Thompson_2015_Genetics
WN134		RIL	X	CB4856	4790030	8470052	Thompson_2015_Genetics
WN134		RIL	X	N2	8470053	17718942	Thompson_2015_Genetics
WN134		RIL	MtDNA		1	13794
WN135		RIL	I	CB4856	1	2159996	Thompson_2015_Genetics
WN135		RIL	I	N2	2159997	2759997	Thompson_2015_Genetics
WN135		RIL	I	CB4856	2759998	15072434	Thompson_2015_Genetics
WN135		RIL	II	CB4856	1	15279421	Thompson_2015_Genetics
WN135		RIL	III	N2	1	2520009	Thompson_2015_Genetics
WN135		RIL	III	CB4856	2520010	13060100	Thompson_2015_Genetics
WN135		RIL	III	N2	13060101	13783801	Thompson_2015_Genetics
WN135		RIL	IV	CB4856	1	2510000	Thompson_2015_Genetics
WN135		RIL	IV	N2	2510001	4250006	Thompson_2015_Genetics
WN135		RIL	IV	CB4856	4250007	17493829	Thompson_2015_Genetics
WN135		RIL	V	N2	1	4430013	Thompson_2015_Genetics
WN135		RIL	V	CB4856	4430014	11380017	Thompson_2015_Genetics
WN135		RIL	V	N2	11380018	20924180	Thompson_2015_Genetics
WN135		RIL	X	CB4856	1	8640051	Thompson_2015_Genetics
WN135		RIL	X	N2	8640052	13950068	Thompson_2015_Genetics
WN135		RIL	X	CB4856	13950069	15380068	Thompson_2015_Genetics
WN135		RIL	X	N2	15380069	17718942	Thompson_2015_Genetics
WN135		RIL	MtDNA		1	13794
WN140		RIL	I	CB4856	1	15072434	Thompson_2015_Genetics
WN140		RIL	II	CB4856	1	5030007	Thompson_2015_Genetics
WN140		RIL	II	N2	5030008	15279421	Thompson_2015_Genetics
WN140		RIL	III	N2	1	13783801	Thompson_2015_Genetics
WN140		RIL	IV	CB4856	1	17493829	Thompson_2015_Genetics
WN140		RIL	V	CB4856	1	1019998	Thompson_2015_Genetics
WN140		RIL	V	N2	1019999	20924180	Thompson_2015_Genetics
WN140		RIL	X	N2	1	12770069	Thompson_2015_Genetics
WN140		RIL	X	CB4856	12770070	17718942	Thompson_2015_Genetics
WN140		RIL	MtDNA		1	13794
WN142		RIL	I	CB4856	1	15072434	Thompson_2015_Genetics
WN142		RIL	II	CB4856	1	15279421	Thompson_2015_Genetics
WN142		RIL	III	CB4856	1	1900008	Thompson_2015_Genetics
WN142		RIL	III	N2	1900009	10070091	Thompson_2015_Genetics
WN142		RIL	III	CB4856	10070092	12580100	Thompson_2015_Genetics
WN142		RIL	III	N2	12580101	13783801	Thompson_2015_Genetics
WN142		RIL	IV	CB4856	1	11160020	Thompson_2015_Genetics
WN142		RIL	IV	N2	11160021	11170020	Thompson_2015_Genetics
WN142		RIL	IV	CB4856	11170021	17493829	Thompson_2015_Genetics
WN142		RIL	V	CB4856	1	20924180	Thompson_2015_Genetics
WN142		RIL	X	CB4856	1	2860007	Thompson_2015_Genetics
WN142		RIL	X	N2	2860008	16550072	Thompson_2015_Genetics
WN142		RIL	X	CB4856	16550073	17718942	Thompson_2015_Genetics
WN142		RIL	MtDNA		1	13794
WN146		RIL	I	N2	1	8010004	Thompson_2015_Genetics
WN146		RIL	I	CB4856	8010005	15072434	Thompson_2015_Genetics
WN146		RIL	II	CB4856	1	12980068	Thompson_2015_Genetics
WN146		RIL	II	N2	12980069	15279421	Thompson_2015_Genetics
WN146		RIL	III	N2	1	13783801	Thompson_2015_Genetics
WN146		RIL	IV	N2	1	729999	Thompson_2015_Genetics
WN146		RIL	IV	CB4856	730000	2049999	Thompson_2015_Genetics
WN146		RIL	IV	N2	2050000	17493829	Thompson_2015_Genetics
WN146		RIL	V	CB4856	1	10150024	Thompson_2015_Genetics
WN146		RIL	V	N2	10150025	20924180	Thompson_2015_Genetics
WN146		RIL	X	CB4856	1	12570068	Thompson_2015_Genetics
WN146		RIL	X	N2	12570069	17718942	Thompson_2015_Genetics
WN146		RIL	MtDNA		1	13794
WN152		RIL	I	CB4856	1	1559997	Thompson_2015_Genetics
WN152		RIL	I	N2	1559998	3089997	Thompson_2015_Genetics
WN152		RIL	I	CB4856	3089998	15072434	Thompson_2015_Genetics
WN152		RIL	II	CB4856	1	7950050	Thompson_2015_Genetics
WN152		RIL	II	N2	7950051	15279421	Thompson_2015_Genetics
WN152		RIL	III	N2	1	13783801	Thompson_2015_Genetics
WN152		RIL	IV	CB4856	1	17493829	Thompson_2015_Genetics
WN152		RIL	V	N2	1	20924180	Thompson_2015_Genetics
WN152		RIL	X	N2	1	11390063	Thompson_2015_Genetics
WN152		RIL	X	CB4856	11390064	17718942	Thompson_2015_Genetics
WN152		RIL	MtDNA		1	13794
WN153		RIL	I	N2	1	929996	Thompson_2015_Genetics
WN153		RIL	I	CB4856	929997	2169997	Thompson_2015_Genetics
WN153		RIL	I	N2	2169998	3589996	Thompson_2015_Genetics
WN153		RIL	I	CB4856	3589997	15072434	Thompson_2015_Genetics
WN153		RIL	II	N2	1	15279421	Thompson_2015_Genetics
WN153		RIL	III	CB4856	1	13130100	Thompson_2015_Genetics
WN153		RIL	III	N2	13130101	13783801	Thompson_2015_Genetics
WN153		RIL	IV	N2	1	1329999	Thompson_2015_Genetics
WN153		RIL	IV	CB4856	1330000	17493829	Thompson_2015_Genetics
WN153		RIL	V	CB4856	1	20924180	Thompson_2015_Genetics
WN153		RIL	X	CB4856	1	13060068	Thompson_2015_Genetics
WN153		RIL	X	N2	13060069	17718942	Thompson_2015_Genetics
WN153		RIL	MtDNA		1	13794
WN158		RIL	I	CB4856	1	3529996	Thompson_2015_Genetics
WN158		RIL	I	N2	3529997	15072434	Thompson_2015_Genetics
WN158		RIL	II	CB4856	1	15279421	Thompson_2015_Genetics
WN158		RIL	III	CB4856	1	2770007	Thompson_2015_Genetics
WN158		RIL	III	N2	2770008	11190098	Thompson_2015_Genetics
WN158		RIL	III	CB4856	11190099	12390100	Thompson_2015_Genetics
WN158		RIL	III	N2	12390101	13783801	Thompson_2015_Genetics
WN158		RIL	IV	N2	1	1830000	Thompson_2015_Genetics
WN158		RIL	IV	CB4856	1830001	17493829	Thompson_2015_Genetics
WN158		RIL	V	CB4856	1	20924180	Thompson_2015_Genetics
WN158		RIL	X	N2	1	3830018	Thompson_2015_Genetics
WN158		RIL	X	CB4856	3830019	17718942	Thompson_2015_Genetics
WN158		RIL	MtDNA		1	13794
WN159		RIL	I	CB4856	1	2279997	Rodriguez_2012_Experimental_Gerontology
WN159		RIL	I	N2	2279998	15072434	Rodriguez_2012_Experimental_Gerontology
WN159		RIL	II	N2	1	12600064	Rodriguez_2012_Experimental_Gerontology
WN159		RIL	II	CB4856	12600065	15279421	Rodriguez_2012_Experimental_Gerontology
WN159		RIL	III	N2	1	11180098	Rodriguez_2012_Experimental_Gerontology
WN159		RIL	III	CB4856	11180099	13783801	Rodriguez_2012_Experimental_Gerontology
WN159		RIL	IV	CB4856	1	17493829	Rodriguez_2012_Experimental_Gerontology
WN159		RIL	V	N2	1	5130014	Rodriguez_2012_Experimental_Gerontology
WN159		RIL	V	CB4856	5130015	18570027	Rodriguez_2012_Experimental_Gerontology
WN159		RIL	V	N2	18570028	20924180	Rodriguez_2012_Experimental_Gerontology
WN159		RIL	X	CB4856	1	17718942	Rodriguez_2012_Experimental_Gerontology
WN159		RIL	MtDNA		1	13794
WN161		RIL	I	N2	1	2489997	Thompson_2015_Genetics
WN161		RIL	I	CB4856	2489998	15072434	Thompson_2015_Genetics
WN161		RIL	II	N2	1	13490069	Thompson_2015_Genetics
WN161		RIL	II	CB4856	13490070	15279421	Thompson_2015_Genetics
WN161		RIL	III	CB4856	1	13783801	Thompson_2015_Genetics
WN161		RIL	IV	CB4856	1	13520023	Thompson_2015_Genetics
WN161		RIL	IV	N2	13520024	17493829	Thompson_2015_Genetics
WN161		RIL	V	CB4856	1	12420018	Thompson_2015_Genetics
WN161		RIL	V	N2	12420019	20924180	Thompson_2015_Genetics
WN161		RIL	X	N2	1	14700069	Thompson_2015_Genetics
WN161		RIL	X	CB4856	14700070	17718942	Thompson_2015_Genetics
WN161		RIL	MtDNA		1	13794
WN162		RIL	I	N2	1	15072434	Thompson_2015_Genetics
WN162		RIL	II	CB4856	1	3489996	Thompson_2015_Genetics
WN162		RIL	II	N2	3489997	15279421	Thompson_2015_Genetics
WN162		RIL	III	N2	1	4300026	Thompson_2015_Genetics
WN162		RIL	III	CB4856	4300027	13783801	Thompson_2015_Genetics
WN162		RIL	IV	N2	1	2129999	Thompson_2015_Genetics
WN162		RIL	IV	CB4856	2130000	15430031	Thompson_2015_Genetics
WN162		RIL	IV	N2	15430032	17493829	Thompson_2015_Genetics
WN162		RIL	V	N2	1	3920014	Thompson_2015_Genetics
WN162		RIL	V	CB4856	3920015	20924180	Thompson_2015_Genetics
WN162		RIL	X	N2	1	8890052	Thompson_2015_Genetics
WN162		RIL	X	CB4856	8890053	17718942	Thompson_2015_Genetics
WN162		RIL	MtDNA		1	13794
WN171		RIL	I	N2	1	15072434	Thompson_2015_Genetics
WN171		RIL	II	CB4856	1	2199994	Thompson_2015_Genetics
WN171		RIL	II	N2	2199995	15279421	Thompson_2015_Genetics
WN171		RIL	III	CB4856	1	13783801	Thompson_2015_Genetics
WN171		RIL	IV	N2	1	17493829	Thompson_2015_Genetics
WN171		RIL	V	CB4856	1	16030019	Thompson_2015_Genetics
WN171		RIL	V	N2	16030020	20924180	Thompson_2015_Genetics
WN171		RIL	X	CB4856	1	13400066	Thompson_2015_Genetics
WN171		RIL	X	N2	13400067	14030068	Thompson_2015_Genetics
WN171		RIL	X	CB4856	14030069	17718942	Thompson_2015_Genetics
WN171		RIL	MtDNA		1	13794
WN174		RIL	I	N2	1	2539997	Thompson_2015_Genetics
WN174		RIL	I	CB4856	2539998	15072434	Thompson_2015_Genetics
WN174		RIL	II	N2	1	13170069	Thompson_2015_Genetics
WN174		RIL	II	CB4856	13170070	15279421	Thompson_2015_Genetics
WN174		RIL	III	CB4856	1	12800100	Thompson_2015_Genetics
WN174		RIL	III	N2	12800101	13783801	Thompson_2015_Genetics
WN174		RIL	IV	N2	1	14920031	Thompson_2015_Genetics
WN174		RIL	IV	CB4856	14920032	17493829	Thompson_2015_Genetics
WN174		RIL	V	CB4856	1	14960016	Thompson_2015_Genetics
WN174		RIL	V	N2	14960017	20924180	Thompson_2015_Genetics
WN174		RIL	X	CB4856	1	13520069	Thompson_2015_Genetics
WN174		RIL	X	N2	13520070	17718942	Thompson_2015_Genetics
WN174		RIL	MtDNA		1	13794
WN176		RIL	I	CB4856	1	2089996	Thompson_2015_Genetics
WN176		RIL	I	N2	2089997	3299997	Thompson_2015_Genetics
WN176		RIL	I	CB4856	3299998	14690010	Thompson_2015_Genetics
WN176		RIL	I	N2	14690011	15072434	Thompson_2015_Genetics
WN176		RIL	II	CB4856	1	2879995	Thompson_2015_Genetics
WN176		RIL	II	N2	2879996	5590016	Thompson_2015_Genetics
WN176		RIL	II	CB4856	5590017	12000063	Thompson_2015_Genetics
WN176		RIL	II	N2	12000064	15279421	Thompson_2015_Genetics
WN176		RIL	III	CB4856	1	13783801	Thompson_2015_Genetics
WN176		RIL	IV	N2	1	1999999	Thompson_2015_Genetics
WN176		RIL	IV	CB4856	2e+06	14780031	Thompson_2015_Genetics
WN176		RIL	IV	N2	14780032	15450031	Thompson_2015_Genetics
WN176		RIL	IV	CB4856	15450032	17493829	Thompson_2015_Genetics
WN176		RIL	V	CB4856	1	20924180	Thompson_2015_Genetics
WN176		RIL	X	N2	1	17718942	Thompson_2015_Genetics
WN176		RIL	MtDNA		1	13794
WN177		RIL	I	N2	1	15072434	Thompson_2015_Genetics
WN177		RIL	II	N2	1	2639994	Thompson_2015_Genetics
WN177		RIL	II	CB4856	2639995	15279421	Thompson_2015_Genetics
WN177		RIL	III	CB4856	1	13783801	Thompson_2015_Genetics
WN177		RIL	IV	N2	1	2620001	Thompson_2015_Genetics
WN177		RIL	IV	CB4856	2620002	15980031	Thompson_2015_Genetics
WN177		RIL	IV	N2	15980032	17493829	Thompson_2015_Genetics
WN177		RIL	V	N2	1	20924180	Thompson_2015_Genetics
WN177		RIL	X	N2	1	2460007	Thompson_2015_Genetics
WN177		RIL	X	CB4856	2460008	17718942	Thompson_2015_Genetics
WN177		RIL	MtDNA		1	13794
WN185		RIL	I	CB4856	1	1519997	Thompson_2015_Genetics
WN185		RIL	I	N2	1519998	15072434	Thompson_2015_Genetics
WN185		RIL	II	N2	1	12350063	Thompson_2015_Genetics
WN185		RIL	II	CB4856	12350064	15279421	Thompson_2015_Genetics
WN185		RIL	III	CB4856	1	1170008	Thompson_2015_Genetics
WN185		RIL	III	N2	1170009	2060009	Thompson_2015_Genetics
WN185		RIL	III	CB4856	2060010	11210098	Thompson_2015_Genetics
WN185		RIL	III	N2	11210099	13783801	Thompson_2015_Genetics
WN185		RIL	IV	N2	1	2219999	Thompson_2015_Genetics
WN185		RIL	IV	CB4856	2220000	2450000	Thompson_2015_Genetics
WN185		RIL	IV	N2	2450001	17493829	Thompson_2015_Genetics
WN185		RIL	V	N2	1	1159998	Thompson_2015_Genetics
WN185		RIL	V	CB4856	1159999	20924180	Thompson_2015_Genetics
WN185		RIL	X	N2	1	17718942	Thompson_2015_Genetics
WN185		RIL	MtDNA		1	13794
WN186		RIL	I	N2	1	15072434	Thompson_2015_Genetics
WN186		RIL	II	CB4856	1	15279421	Thompson_2015_Genetics
WN186		RIL	III	CB4856	1	13783801	Thompson_2015_Genetics
WN186		RIL	IV	N2	1	9720018	Thompson_2015_Genetics
WN186		RIL	IV	CB4856	9720019	17493829	Thompson_2015_Genetics
WN186		RIL	V	CB4856	1	3860014	Thompson_2015_Genetics
WN186		RIL	V	N2	3860015	18450027	Thompson_2015_Genetics
WN186		RIL	V	CB4856	18450028	20924180	Thompson_2015_Genetics
WN186		RIL	X	CB4856	1	13650069	Thompson_2015_Genetics
WN186		RIL	X	N2	13650070	14390069	Thompson_2015_Genetics
WN186		RIL	X	CB4856	14390070	17718942	Thompson_2015_Genetics
WN186		RIL	MtDNA		1	13794
WN190		RIL	I	N2	1	15072434	Thompson_2015_Genetics
WN190		RIL	II	N2	1	1309992	Thompson_2015_Genetics
WN190		RIL	II	CB4856	1309993	11000058	Thompson_2015_Genetics
WN190		RIL	II	N2	11000059	13000068	Thompson_2015_Genetics
WN190		RIL	II	CB4856	13000069	15279421	Thompson_2015_Genetics
WN190		RIL	III	N2	1	13783801	Thompson_2015_Genetics
WN190		RIL	IV	N2	1	2540000	Thompson_2015_Genetics
WN190		RIL	IV	CB4856	2540001	17493829	Thompson_2015_Genetics
WN190		RIL	V	CB4856	1	17530025	Thompson_2015_Genetics
WN190		RIL	V	N2	17530026	20924180	Thompson_2015_Genetics
WN190		RIL	X	N2	1	17718942	Thompson_2015_Genetics
WN190		RIL	MtDNA		1	13794
WN195		RIL	I	N2	1	15072434	Thompson_2015_Genetics
WN195		RIL	II	CB4856	1	15279421	Thompson_2015_Genetics
WN195		RIL	III	N2	1	13783801	Thompson_2015_Genetics
WN195		RIL	IV	CB4856	1	2630001	Thompson_2015_Genetics
WN195		RIL	IV	N2	2630002	17493829	Thompson_2015_Genetics
WN195		RIL	V	CB4856	1	20924180	Thompson_2015_Genetics
WN195		RIL	X	N2	1	12440066	Thompson_2015_Genetics
WN195		RIL	X	CB4856	12440067	12820069	Thompson_2015_Genetics
WN195		RIL	X	N2	12820070	13490069	Thompson_2015_Genetics
WN195		RIL	X	CB4856	13490070	17718942	Thompson_2015_Genetics
WN195		RIL	MtDNA		1	13794
